# Supplementary material for: Association genetics and genomic prediction for resistance to root rot in a diverse collection of Pisum sativum L
Source: BMC Plant Biol. 2025 Dec 19;26:131. doi: 10.1186/s12870-025-07803-0 (PMC12831431; doi:10.1186/s12870-025-07803-0)
Supplement: Supplementary file 2 — Supplementary Material 2: Table S1. List of plant material and phenotypic data used in this study. [file 12870_2025_7803_MOESM2_ESM.xlsx]

## Sheet: Sheet 1
Supplementary Table 1. List of plant material and phenotypic data used in this study, originally reported by (Wille et al., (2020). Raw genotypic data for each genotype were deposited in the NCBI Sequence Read Archive (SRA) under the corresponding BioSample and SRA run identifiers. The traits plant height, shoot and root dry weight (SDW and RDW), plant emergence and root rot index (RRI) were eval…
Genotype ID	BioSample	SRA run	Accession/Cultivar/Line ID	Origin of seed supply/Breeder	Leaf type	Plant height NS	Plant height S	SDWNS	SDWS	Emergence NS	SDWNS/S	RRINS	RDW/SDWNS
C1	SAMN42006770	SRR29510478	EFB.33	Sativa Rheinau AG (CH)	full leaf type	30.32	35.262	0.115	0.121	0.92	0.97	3.48	0.113
C2	SAMN42006771	SRR29510477	Respect	Agri Obtentions (FR)	semi-leafless	10.977	18.154	0.053	0.11	0.42	0.57	4.43	0.143
G1	SAMN42006772	SRR29510462	De 8 10106	Getreidezüchtung Peter Kunz (CH)	semi-leafless	13.578	18.825	0.072	0.113	0.94	0.67	4.18	0.15
G2	SAMN42006784	SRR29510322	De 8 10108	Getreidezüchtung Peter Kunz (CH)	semi-leafless	10.574	15.545	0.057	0.094	0.44	0.62	4	0.094
G3	SAMN42006794	SRR29510292	De 8 10111	Getreidezüchtung Peter Kunz (CH)	semi-leafless	12.54	16.006	0.076	0.105	0.74	0.8	3.69	0.22
G4	SAMN42006805	SRR29510282	De 8 10113	Getreidezüchtung Peter Kunz (CH)	semi-leafless	15.294	18.376	0.092	0.136	0.68	0.71	3.85	0.079
G5	SAMN42006815	SRR29510428	De 8 10206	Getreidezüchtung Peter Kunz (CH)	semi-leafless	10.867	15.061	0.084	0.098	0.82	0.84	3.94	0.119
G6	SAMN42006816	SRR29510427	De 8 10207	Getreidezüchtung Peter Kunz (CH)	semi-leafless	12.31	15.735	0.073	0.106	NA	0.77	3.72	0.101
G7	SAMN42006817	SRR29510426	De 8 10215	Getreidezüchtung Peter Kunz (CH)	semi-leafless	16.326	20.715	0.081	0.105	0.67	0.77	3.63	0.181
G8	SAMN42006826	SRR29510416	De 8 10221	Getreidezüchtung Peter Kunz (CH)	semi-leafless	13.517	16.942	0.088	0.111	0.58	0.83	3.61	0.115
G9	SAMN42006837	SRR29510342	De 8 10222	Getreidezüchtung Peter Kunz (CH)	semi-leafless	16.457	21.276	0.083	0.124	0.68	0.69	3.8	0.138
G10	SAMN42006773	SRR29510288	Tarchalska	Danko Plant Breeding Sp. z o. o. (PL)	semi-leafless	13.634	21.39	0.083	0.112	0.65	0.73	3.69	0.167
G11	SAMN42006775	SRR29510423	De 9 15834	Getreidezüchtung Peter Kunz (CH)	semi-leafless	13.654	13.535	0.073	0.08	0.38	0.78	3.29	0.162
G12	SAMN42006776	SRR29510350	De 9 15841	Getreidezüchtung Peter Kunz (CH)	semi-leafless	13.488	16.646	0.082	0.105	0.62	0.8	3.62	0.086
G13	SAMN42006777	SRR29510339	De 9 15843	Getreidezüchtung Peter Kunz (CH)	semi-leafless	16.184	17.017	0.104	0.11	0.68	0.95	3.76	0.138
G14	SAMN42006778	SRR29510265	De 9 15850	Getreidezüchtung Peter Kunz (CH)	semi-leafless	15.136	18.412	0.091	0.111	0.56	0.83	3.62	0.155
G15	SAMN42006779	SRR29510411	De 9 15851	Getreidezüchtung Peter Kunz (CH)	semi-leafless	15.6	18.835	0.085	0.098	0.5	0.83	4	0.127
G16	SAMN42006780	SRR29510476	De 9 15852	Getreidezüchtung Peter Kunz (CH)	semi-leafless	14.365	18.235	0.067	0.103	0.25	0.76	4.18	0.116
G17	SAMN42006781	SRR29510465	De 9 15853	Getreidezüchtung Peter Kunz (CH)	semi-leafless	12.482	15.433	0.076	0.093	0.59	0.83	3.47	0.205
G18	SAMN42006782	SRR29510392	De 9 15859	Getreidezüchtung Peter Kunz (CH)	semi-leafless	12.595	15.582	0.077	0.099	0.93	0.82	3.48	0.185
G19	SAMN42006783	SRR29510333	De 9 15862	Getreidezüchtung Peter Kunz (CH)	semi-leafless	14.358	16.218	0.081	0.086	0.47	0.99	3.25	0.192
G20	SAMN42006785	SRR29510248	Gracliv.27	Getreidezüchtung Peter Kunz (CH)	semi-leafless	12.489	16.12	0.094	0.127	0.88	0.75	4	0.154
G21	SAMN42006786	SRR29510380	Lancom10_1_4	Getreidezüchtung Peter Kunz (CH)	semi-leafless	14.253	18.249	0.094	0.125	NA	0.73	4.42	0.142
G22	SAMN42006787	SRR29510369	Maskle10_2_5	Getreidezüchtung Peter Kunz (CH)	semi-leafless	16.082	18.252	0.121	0.137	0.81	0.91	3.61	0.198
G23	SAMN42006788	SRR29510310	Conpro10_3_7	Getreidezüchtung Peter Kunz (CH)	full leaf type	14.807	17.92	0.136	0.147	0.66	0.94	3.48	0.139
G24	SAMN42006789	SRR29510236	Aucnet 11_2_1	Getreidezüchtung Peter Kunz (CH)	semi-leafless	15.145	16.918	0.125	0.13	NA	0.98	3.24	0.101
G25	SAMN42006790	SRR29510461	De 7 10401	Getreidezüchtung Peter Kunz (CH)	semi-leafless	11.578	15.799	0.085	0.128	0.94	0.71	4.01	0.131
G26	SAMN42006791	SRR29510450	De7 10407	Getreidezüchtung Peter Kunz (CH)	semi-leafless	18.384	20.245	0.118	0.129	0.77	0.92	3.23	0.213
G27	SAMN42006792	SRR29510361	De7 10414	Getreidezüchtung Peter Kunz (CH)	semi-leafless	11.537	16.425	0.078	0.119	0.86	0.7	3.7	0.141
G29	SAMN42006793	SRR29510303	De7 10431	Getreidezüchtung Peter Kunz (CH)	full leaf type	13.603	16.665	0.104	0.121	0.52	0.82	3.49	0.161
G30	SAMN42006795	SRR29510438	De 7 10437	Getreidezüchtung Peter Kunz (CH)	semi-leafless	10.789	14.725	0.064	0.096	NA	0.72	3.69	NA
G31	SAMN42006796	SRR29510433	De 7 10450	Getreidezüchtung Peter Kunz (CH)	semi-leafless	8.992	14.73	0.063	0.109	0.49	0.69	3.24	0.195
G32	SAMN42006797	SRR29510432	De 7 10451	Getreidezüchtung Peter Kunz (CH)	semi-leafless	13.34	16.96	0.092	0.116	0.46	0.78	3.6	0.171
G33	SAMN42006798	SRR29510431	De7 10455	Getreidezüchtung Peter Kunz (CH)	semi-leafless	9.827	14.814	0.049	0.095	0.17	0.97	3.57	NA
G34	SAMN42006799	SRR29510289	De7 10468	Getreidezüchtung Peter Kunz (CH)	semi-leafless	10.784	14.285	0.093	0.105	0.55	0.88	4.14	0.114
G35	SAMN42006800	SRR29510287	De7 10469	Getreidezüchtung Peter Kunz (CH)	semi-leafless	12.633	15.385	0.091	0.11	0.71	0.83	3.22	0.226
G36	SAMN42006801	SRR29510286	De7 10474	Getreidezüchtung Peter Kunz (CH)	semi-leafless	11.224	14.856	0.061	0.091	0.73	0.75	3.93	0.164
G37	SAMN42006802	SRR29510285	De7 10476	Getreidezüchtung Peter Kunz (CH)	semi-leafless	11.323	14.122	0.093	0.132	0.57	0.73	3.68	0.204
G38	SAMN42006803	SRR29510284	De7 10478	Getreidezüchtung Peter Kunz (CH)	semi-leafless	9.827	14.928	0.069	0.12	0.68	0.67	3.73	0.233
G39	SAMN42006804	SRR29510283	De7 10481	Getreidezüchtung Peter Kunz (CH)	semi-leafless	14.36	17.307	0.091	0.117	0.52	0.77	3.63	0.101
G40	SAMN42006806	SRR29510281	De7 10489	Getreidezüchtung Peter Kunz (CH)	semi-leafless	11.278	14.399	0.074	0.1	0.33	0.7	3.31	0.218
G41	SAMN42006807	SRR29510280	De7 10499	Getreidezüchtung Peter Kunz (CH)	semi-leafless	10.511	16.875	0.088	0.14	0.63	0.65	4.21	0.18
G42	SAMN42006808	SRR29510279	De7 10502	Getreidezüchtung Peter Kunz (CH)	semi-leafless	15.788	19.957	0.099	0.12	0.73	0.79	4.07	0.124
G43	SAMN42006809	SRR29510278	De7 1058	Getreidezüchtung Peter Kunz (CH)	semi-leafless	13.078	16.917	0.108	0.129	0.72	0.87	3.23	0.164
G44	SAMN42006810	SRR29510276	De7 10516	Getreidezüchtung Peter Kunz (CH)	semi-leafless	18.763	21.929	0.112	0.146	0.84	0.76	3.74	0.167
G45	SAMN42006811	SRR29510275	De7 10522	Getreidezüchtung Peter Kunz (CH)	semi-leafless	20.222	20.51	0.132	0.129	0.82	1.05	3.24	0.184
G46	SAMN42006812	SRR29510274	De7 10525	Getreidezüchtung Peter Kunz (CH)	semi-leafless	17.092	21.28	0.099	0.124	0.53	0.79	3.25	0.257
G48	SAMN42006813	SRR29510430	De7 10539	Getreidezüchtung Peter Kunz (CH)	semi-leafless	13.453	16.741	0.102	0.127	0.63	0.82	3.38	0.133
G49	SAMN42006814	SRR29510429	De7 10560	Getreidezüchtung Peter Kunz (CH)	semi-leafless	13.806	15.178	0.091	0.115	0.29	0.82	3.57	0.3
G70	SAMN42006818	SRR29510425	Grana	Nordsaat Saatzuchtgesellschaft M.B.H. (DE)	full leaf type	12.877	16.368	0.111	0.138	0.32	0.86	3.31	0.163
G71	SAMN42006819	SRR29510424	Radley	National Centre for Plant Genetic Resources: Polish Genebank (PL)	semi-leafless	11.652	12.894	0.066	0.088	0.6	0.81	3.6	0.129
G72	SAMN42006820	SRR29510422	Terno	Selgen (CZ)	semi-leafless	15.414	18.496	0.12	0.136	0.27	0.97	3.61	0.089
G73	SAMN42006821	SRR29510421	Esso	Selgen (CZ)	semi-leafless	13.541	18.414	0.074	0.114	0.56	0.65	3.93	0.28
G75	SAMN42006822	SRR29510420	Rocket	Donation Dr. Hans Rolf Späth	semi-leafless	13.048	14.012	0.077	0.083	0.39	1.07	3.82	0.119
G77	SAMN42006823	SRR29510419	Phönix	Donation Dr. Hans Rolf Späth	semi-leafless	13.402	15.946	0.092	0.125	0.59	0.71	3.71	0.122
G78	SAMN42006824	SRR29510418	Roch	Poznan Plant Breeding Sp. z o. o. (PL)	full leaf type	36.048	40.708	0.15	0.13	0.95	1.09	3.5	0.121
G79	SAMN42006825	SRR29510417	Hubal	Danko Plant Breeding Sp. z o. o. (PL)	full leaf type	15.231	16.567	0.13	0.142	0.94	0.91	3.24	0.233
G80	SAMN42006827	SRR29510415	Pomorska	Poznan Plant Breeding Sp. z o. o. (PL)	semi-leafless	14.961	13.104	0.084	0.105	0.89	0.84	3.25	0.182
G81	SAMN42006828	SRR29510352	Turnia	Poznan Plant Breeding Sp. z o. o. (PL)	semi-leafless	11.489	13.719	0.072	0.101	0.95	0.76	3.23	0.227
G82	SAMN42006829	SRR29510351	Protecta	Selgen (CZ)	full leaf type	13.152	15.886	0.101	0.115	0.42	0.87	4.38	0.103
G83	SAMN42006830	SRR29510349	Santana	KWS (DE)	semi-leafless	9.566	15.394	0.061	0.132	0.36	0.49	4.39	0.067
G84	SAMN42006831	SRR29510348	Proteal	Laboulet Semences (FR)	semi-leafless	10.433	13.657	0.084	0.121	0.67	0.73	3.88	0.134
G85	SAMN42006832	SRR29510347	Standal	Laboulet Semences (FR)	semi-leafless	11.425	17.693	0.069	0.151	0.65	0.51	4.07	0.095
G86	SAMN42006833	SRR29510346	Tip	Saatbau Linz (AT)	semi-leafless	18.851	18.345	0.119	0.115	0.22	1.11	2.98	NA
G87	SAMN42006834	SRR29510345	Velvet	Selgen (CZ)	semi-leafless	9.286	12.129	0.06	0.083	0.46	0.69	4.1	0.077
G88	SAMN42006835	SRR29510344	Verbal	Laboulet Semences (FR)	semi-leafless	13.782	15.015	0.079	0.088	0.68	0.9	3.47	0.263
G89	SAMN42006836	SRR29510343	Volt	NPZ (DE)	semi-leafless	10.073	17.063	0.071	0.117	0.82	0.64	3.67	0.243
G90	SAMN42006838	SRR29510341	Mascara	KWS (DE)	semi-leafless	17.377	19.117	0.088	0.12	0.26	0.75	3.23	NA
G91	SAMN42006839	SRR29510340	Akord	Poznan Plant Breeding Sp. z o. o. (PL)	semi-leafless	13.464	16.37	0.097	0.12	0.94	0.82	3.83	0.188
G92	SAMN42006840	SRR29510338	Album	Laboulet Semences (FR)	semi-leafless	7.554	13.352	0.055	0.119	0.58	0.64	3.87	0.225
G93	SAMN42006841	SRR29510337	Alvesta	KWS (DE)	semi-leafless	13.491	15.743	0.094	0.114	0.68	0.86	3.52	0.207
G94	SAMN42006842	SRR29510273	Arvena	Danko Plant Breeding Sp. z o. o. (PL)	semi-leafless	11.448	14.027	0.079	0.107	0.81	0.7	3.35	0.254
G95	SAMN42006843	SRR29510272	Batuta	Danko Plant Breeding Sp. z o. o. (PL)	semi-leafless	14.991	18.005	0.104	0.11	0.39	0.95	3.06	0.294
G96	SAMN42006844	SRR29510271	Brylant	Danko Plant Breeding Sp. z o. o. (PL)	semi-leafless	10.475	15.316	0.047	0.113	0.12	0.41	4.84	0.006
G98	SAMN42006845	SRR29510270	Gambit	Selgen (CZ)	semi-leafless	17.843	21.747	0.114	0.142	0.52	0.85	2.98	0.222
G99	SAMN42006846	SRR29510269	Klif	Danko Plant Breeding Sp. z o. o. (PL)	full leaf type	16.227	16.91	0.127	0.129	0.93	0.99	2.98	0.25
G100	SAMN42006774	SRR29510277	Natura	Selgen (CZ)	full leaf type	8.868	15.052	0.044	0.12	NA	0.44	3.83	0.246
S2	SAMN42006937	SRR29510372	PI103058	USDA-ARS GRIN (US)	full leaf type	11.7	15.024	0.076	0.122	0.37	0.65	4.52	0.105
S3	SAMN42006946	SRR29510314	PI116056	USDA-ARS GRIN (US)	full leaf type	31.411	38.908	0.109	0.144	0.94	0.79	4.14	0.088
S4	SAMN42006956	SRR29510240	PI116844	USDA-ARS GRIN (US)	full leaf type	38.471	48.179	0.173	0.238	0.52	0.73	3.99	0.072
S5	SAMN42006966	SRR29510229	PI117264	USDA-ARS GRIN (US)	full leaf type	40.491	48.44	0.187	0.295	0.65	0.65	3.12	0.14
S6	SAMN42006975	SRR29510455	PI117998	USDA-ARS GRIN (US)	full leaf type	37.485	40.971	0.285	0.286	1	1.03	3.48	0.107
S7	SAMN42006984	SRR29510367	PI118501	USDA-ARS GRIN (US)	full leaf type	37.852	45.506	0.131	0.265	0.28	0.78	3.86	0.11
S8	SAMN42006994	SRR29510356	PI121352	USDA-ARS GRIN (US)	full leaf type	27.775	39.2	0.091	0.144	0.59	0.63	3.64	0.152
S9	SAMN42007003	SRR29510299	PI124478	USDA-ARS GRIN (US)	full leaf type	41.643	45.912	0.197	0.206	0.48	0.84	3.24	0.125
S10	SAMN42006847	SRR29510268	PI125840	USDA-ARS GRIN (US)	full leaf type	25.047	34.046	0.063	0.084	0.89	0.79	4.34	0.083
S12	SAMN42006865	SRR29510405	PI137119	USDA-ARS GRIN (US)	full leaf type	12.209	12.655	0.081	0.075	0.64	1.02	3.23	0.189
S13	SAMN42006874	SRR29510471	PI140298	USDA-ARS GRIN (US)	full leaf type	43.265	48.138	0.166	0.211	1	0.81	3.23	0.168
S15	SAMN42006891	SRR29510390	PI143485	USDA-ARS GRIN (US)	full leaf type	37.972	41.3	0.155	0.169	0.94	0.94	3.03	0.157
S16	SAMN42006899	SRR29510334	PI156647	USDA-ARS GRIN (US)	full leaf type	41.477	46.902	0.161	0.179	1	0.94	2.97	0.143
S17	SAMN42006909	SRR29510323	PI156720	USDA-ARS GRIN (US)	full leaf type	41.177	49.283	0.18	0.236	NA	0.95	3.35	0.164
S18	SAMN42006917	SRR29510251	PI162909	USDA-ARS GRIN (US)	full leaf type	41.197	49.445	0.134	0.149	1	0.87	3.75	0.121
S19	SAMN42006928	SRR29510382	PI163126	USDA-ARS GRIN (US)	full leaf type	34.488	48.441	0.095	0.144	0.51	0.68	4.03	0.073
S20	SAMN42006938	SRR29510371	PI163129	USDA-ARS GRIN (US)	full leaf type	37.008	45.188	0.148	0.173	0.49	0.89	3.72	0.068
S21	SAMN42006940	SRR29510320	PI164548	USDA-ARS GRIN (US)	full leaf type	39.389	48.744	0.14	0.21	0.37	0.74	3.36	0.12
S22	SAMN42006941	SRR29510319	PI164612	USDA-ARS GRIN (US)	full leaf type	27.656	42.157	0.11	0.199	0.82	0.58	3.49	0.131
S23	SAMN42006942	SRR29510318	PI164971	USDA-ARS GRIN (US)	full leaf type	38.331	45.091	0.205	0.219	0.94	0.92	3.24	0.116
S25	SAMN42006943	SRR29510317	PI169608	USDA-ARS GRIN (US)	full leaf type	43.684	51.006	0.229	0.255	1	0.91	3.24	0.103
S27	SAMN42006944	SRR29510316	PI173840	USDA-ARS GRIN (US)	full leaf type	32.6	45.467	0.205	0.248	0.36	0.89	3.36	0.093
S29	SAMN42006945	SRR29510315	PI179459	USDA-ARS GRIN (US)	full leaf type	35.273	39.467	0.165	0.187	NA	0.62	4.08	NA
S30	SAMN42006947	SRR29510313	PI179722	USDA-ARS GRIN (US)	full leaf type	28.292	41.498	0.104	0.149	0.95	0.72	3.73	0.133
S31	SAMN42006948	SRR29510312	PI180329	USDA-ARS GRIN (US)	full leaf type	34.351	46.179	0.136	0.148	0.81	0.88	3.82	0.056
S33	SAMN42006949	SRR29510311	PI180699	USDA-ARS GRIN (US)	full leaf type	39.623	56.07	0.142	0.322	NA	0.59	4.24	NA
S34	SAMN42006950	SRR29510309	PI181799	USDA-ARS GRIN (US)	full leaf type	25.083	26.975	0.237	0.182	0.27	0.99	3.11	0.365
S35	SAMN42006951	SRR29510308	PI181801	USDA-ARS GRIN (US)	full leaf type	38.989	44.724	0.231	0.244	0.53	0.94	3.23	0.13
S36	SAMN42006952	SRR29510227	PI181958	USDA-ARS GRIN (US)	full leaf type	43.605	45.821	0.291	0.267	0.25	1	3.01	NA
S37	SAMN42006953	SRR29510307	PI184130	USDA-ARS GRIN (US)	full leaf type	27.836	38.575	0.093	0.161	0.54	0.64	4.65	0.096
S38	SAMN42006954	SRR29510306	PI184784	USDA-ARS GRIN (US)	full leaf type	41.45	44.9	0.177	0.198	0.39	0.91	3.23	0.078
S39	SAMN42006955	SRR29510241	PI193578	USDA-ARS GRIN (US)	full leaf type	35.129	43.725	0.136	0.161	0.75	0.87	3.23	0.123
S40	SAMN42006957	SRR29510239	PI193584	USDA-ARS GRIN (US)	full leaf type	40.885	42.888	0.161	0.142	0.59	1.03	3.29	0.087
S41	SAMN42006958	SRR29510238	PI193590	USDA-ARS GRIN (US)	full leaf type	38.7	45.955	0.145	0.185	1	0.84	3.61	0.124
S42	SAMN42006959	SRR29510237	PI195020	USDA-ARS GRIN (US)	full leaf type	42.188	44.661	0.175	0.179	1	0.95	3.23	0.171
S43	SAMN42006960	SRR29510235	PI195404	USDA-ARS GRIN (US)	full leaf type	44.119	44.394	0.232	0.219	0.36	1.13	3.28	0.12
S44	SAMN42006961	SRR29510234	PI195631	USDA-ARS GRIN (US)	full leaf type	38.176	44.627	0.143	0.149	0.93	0.93	3.22	0.165
S46	SAMN42006962	SRR29510233	PI197990	USDA-ARS GRIN (US)	full leaf type	41.751	51.15	0.147	0.194	0.95	0.79	3.23	0.159
S47	SAMN42006963	SRR29510232	PI198072	USDA-ARS GRIN (US)	full leaf type	34.506	41.327	0.187	0.221	NA	0.9	3.25	0.134
S48	SAMN42006964	SRR29510231	PI198074	USDA-ARS GRIN (US)	full leaf type	31.316	32.345	0.142	0.114	0.34	1.16	3.24	0.041
S49	SAMN42006965	SRR29510230	PI198735	USDA-ARS GRIN (US)	full leaf type	26.171	34.765	0.079	0.104	0.39	0.84	3.87	0.096
S50	SAMN42006967	SRR29510228	PI203067	USDA-ARS GRIN (US)	full leaf type	23.871	37.979	0.08	0.125	0.43	0.65	3.54	0.139
S51	SAMN42006968	SRR29510226	PI203068	USDA-ARS GRIN (US)	full leaf type	35.864	45.928	0.098	0.209	0.54	0.49	3.94	0.191
S52	SAMN42006969	SRR29510225	PI203069	USDA-ARS GRIN (US)	full leaf type	26.429	33.903	0.117	0.158	0.69	0.74	3.94	0.124
S53	SAMN42006970	SRR29510460	PI204306	USDA-ARS GRIN (US)	full leaf type	33.723	41.296	0.184	0.204	1	0.92	3.5	0.101
S55	SAMN42006971	SRR29510459	PI206838	USDA-ARS GRIN (US)	full leaf type	27.518	47.724	0.126	0.243	0.42	0.6	4.15	NA
S56	SAMN42006972	SRR29510458	PI206861	USDA-ARS GRIN (US)	full leaf type	32.702	38.495	0.165	0.188	0.7	0.86	3.35	0.114
S58	SAMN42006973	SRR29510457	PI210561	USDA-ARS GRIN (US)	full leaf type	10.083	46.042	0.005	0.208	0.18	0.45	4.2	NA
S59	SAMN42006974	SRR29510456	PI210583	USDA-ARS GRIN (US)	full leaf type	24.164	44.838	0.065	0.203	0.4	0.52	3.5	0.085
S60	SAMN42006976	SRR29510454	PI212917	USDA-ARS GRIN (US)	full leaf type	33.5	43.542	0.134	0.234	0.54	0.64	3.86	0.12
S61	SAMN42006977	SRR29510453	PI221697	USDA-ARS GRIN (US)	full leaf type	26.711	31.822	0.115	0.129	0.62	0.9	3.6	0.028
S62	SAMN42006978	SRR29510452	PI227258	USDA-ARS GRIN (US)	full leaf type	37.089	42.721	0.078	0.093	0.82	0.91	3.75	0.127
S64	SAMN42006979	SRR29510451	PI241593	USDA-ARS GRIN (US)	full leaf type	49.425	54.607	0.216	0.22	0.93	0.96	2.98	0.116
S65	SAMN42006980	SRR29510449	PI242028	USDA-ARS GRIN (US)	full leaf type	21.615	44.618	0.096	0.288	NA	0.38	4.03	NA
S66	SAMN42006981	SRR29510448	PI244093	USDA-ARS GRIN (US)	full leaf type	25.075	45.077	0.074	0.195	0.28	0.46	4.82	0.005
S67	SAMN42006982	SRR29510447	PI244150	USDA-ARS GRIN (US)	full leaf type	49.894	59.353	0.281	0.346	0.81	0.82	2.98	0.116
S68	SAMN42006983	SRR29510368	PI244175	USDA-ARS GRIN (US)	full leaf type	7.208	8.016	0.08	0.086	0.9	0.95	3.47	0.152
S70	SAMN42006985	SRR29510366	PI248181	USDA-ARS GRIN (US)	full leaf type	33.246	42.027	0.132	0.156	0.86	0.8	3.48	0.127
S71	SAMN42006986	SRR29510365	PI249645	USDA-ARS GRIN (US)	full leaf type	32.386	38.667	0.116	0.109	0.93	1.17	3.21	0.131
S72	SAMN42006987	SRR29510364	PI250438	USDA-ARS GRIN (US)	full leaf type	24.41	34.26	0.103	0.146	0.57	0.71	3.95	0.116
S73	SAMN42006988	SRR29510363	PI250439	USDA-ARS GRIN (US)	full leaf type	41.128	46.301	0.161	0.214	0.38	0.82	3.45	0.029
S74	SAMN42006989	SRR29510362	PI250440	USDA-ARS GRIN (US)	full leaf type	31.049	41.846	0.119	0.175	NA	0.66	3.51	0.077
S75	SAMN42006990	SRR29510360	PI250441	USDA-ARS GRIN (US)	full leaf type	26.9	47.209	0.106	0.189	0.19	0.54	4.12	NA
S77	SAMN42006991	SRR29510359	PI250447	USDA-ARS GRIN (US)	full leaf type	7.261	10.56	0.055	0.11	0.35	0.54	4.06	0.15
S78	SAMN42006992	SRR29510358	PI250448	USDA-ARS GRIN (US)	full leaf type	27.299	36.34	0.114	0.153	0.68	0.74	3.86	0.067
S79	SAMN42006993	SRR29510357	PI257244	USDA-ARS GRIN (US)	full leaf type	36.461	45.376	0.152	0.198	0.39	0.92	3.41	0.076
S80	SAMN42006995	SRR29510355	PI257592	USDA-ARS GRIN (US)	full leaf type	39.616	43.844	0.182	0.16	0.94	1.21	3.24	0.17
S82	SAMN42006996	SRR29510354	PI261623	USDA-ARS GRIN (US)	full leaf type	41.166	49.855	0.22	0.28	0.94	0.82	2.98	0.135
S83	SAMN42006997	SRR29510353	PI261624	USDA-ARS GRIN (US)	full leaf type	35.48	40.671	0.155	0.184	0.74	0.76	3.63	0.107
S84	SAMN42006998	SRR29510305	PI261636	USDA-ARS GRIN (US)	full leaf type	7.389	9.946	0.095	0.1	0.05	0.97	3.13	NA
S85	SAMN42006999	SRR29510304	PI261671	USDA-ARS GRIN (US)	full leaf type	7.154	10.581	0.06	0.103	0.54	0.61	3.97	0.178
S87	SAMN42007000	SRR29510302	PI263027	USDA-ARS GRIN (US)	full leaf type	31.732	46.659	0.111	0.237	0.27	0.51	3.4	0.091
S88	SAMN42007001	SRR29510301	PI263030	USDA-ARS GRIN (US)	full leaf type	8.694	10.754	0.083	0.101	0.69	0.81	3.74	0.155
S89	SAMN42007002	SRR29510300	PI263032	USDA-ARS GRIN (US)	full leaf type	44.564	51.553	0.261	0.28	NA	0.69	3.13	NA
S90	SAMN42007004	SRR29510298	PI266070	USDA-ARS GRIN (US)	full leaf type	28.052	35.723	0.14	0.135	0.76	1.02	3.85	0.098
S91	SAMN42007005	SRR29510297	PI269777	USDA-ARS GRIN (US)	full leaf type	29.879	31.084	0.155	0.122	1	1.23	3.24	0.162
S92	SAMN42007006	SRR29510296	PI269778	USDA-ARS GRIN (US)	full leaf type	6.227	7.91	0.08	0.077	NA	1.04	3.99	0.143
S93	SAMN42007007	SRR29510295	PI269782	USDA-ARS GRIN (US)	full leaf type	39.571	44.867	0.251	0.282	1	0.93	3.23	0.11
S95	SAMN42007008	SRR29510294	PI269798	USDA-ARS GRIN (US)	full leaf type	30.518	39.67	0.152	0.24	0.15	0.68	2.95	NA
S96	SAMN42007009	SRR29510293	PI269802	USDA-ARS GRIN (US)	full leaf type	9.306	9.327	0.136	0.127	1	1.05	3.23	0.163
S97	SAMN42007010	SRR29510291	PI269804	USDA-ARS GRIN (US)	full leaf type	32.361	40.343	0.149	0.194	0.65	0.79	3.5	0.117
S98	SAMN42007011	SRR29510290	PI269818	USDA-ARS GRIN (US)	full leaf type	29.776	38.086	0.079	0.081	NA	1.04	3.85	0.103
S99	SAMN42007012	SRR29510446	PI269822	USDA-ARS GRIN (US)	full leaf type	6.846	11.426	0.045	0.103	0.27	0.47	4.34	NA
S100	SAMN42006848	SRR29510267	PI269825	USDA-ARS GRIN (US)	full leaf type	35.437	43.024	0.174	0.204	0.59	0.89	3.35	0.086
S101	SAMN42006849	SRR29510266	PI271035	USDA-ARS GRIN (US)	full leaf type	31.5	46.855	0.13	0.274	0.23	0.52	4.31	NA
S102	SAMN42006850	SRR29510264	PI271038	USDA-ARS GRIN (US)	full leaf type	32.56	43.869	0.173	0.262	0.26	0.67	3.4	NA
S103	SAMN42006851	SRR29510263	PI271116	USDA-ARS GRIN (US)	full leaf type	31.503	39.969	0.191	0.234	0.89	0.83	3.23	0.131
S104	SAMN42006852	SRR29510262	PI271511	USDA-ARS GRIN (US)	full leaf type	23.981	39.913	0.116	0.204	0.54	0.54	4.35	0.147
S106	SAMN42006853	SRR29510261	PI272175	USDA-ARS GRIN (US)	full leaf type	30.971	37.791	0.091	0.131	0.9	0.75	3.49	0.251
S107	SAMN42006854	SRR29510260	PI272215	USDA-ARS GRIN (US)	full leaf type	39.645	43.58	0.164	0.167	1	1.09	3.49	0.131
S108	SAMN42006855	SRR29510259	PI272218	USDA-ARS GRIN (US)	full leaf type	29.794	33.476	0.093	0.092	0.93	1.06	4	0.111
S109	SAMN42006856	SRR29510258	PI273209	USDA-ARS GRIN (US)	full leaf type	31.45	35.774	0.13	0.175	1	0.79	3.49	0.148
S110	SAMN42006857	SRR29510414	PI274584	USDA-ARS GRIN (US)	full leaf type	27.355	38.799	0.122	0.158	0.66	0.82	3.74	0.075
S111	SAMN42006858	SRR29510413	PI275821	USDA-ARS GRIN (US)	full leaf type	14.047	16.261	0.144	0.127	1	1.12	3.23	0.202
S112	SAMN42006859	SRR29510412	PI275822	USDA-ARS GRIN (US)	full leaf type	5.69	8.753	0.061	0.098	0.57	0.57	4.59	0.072
S113	SAMN42006860	SRR29510410	PI275825	USDA-ARS GRIN (US)	full leaf type	23.132	33.437	0.043	0.14	NA	0.39	3.4	NA
S114	SAMN42006861	SRR29510409	PI277852	USDA-ARS GRIN (US)	full leaf type	33.704	43.685	0.12	0.126	0.22	0.97	3.73	0.083
S116	SAMN42006862	SRR29510408	PI279825	USDA-ARS GRIN (US)	full leaf type	9.32	11.112	0.079	0.107	0.41	0.78	3.43	0.126
S118	SAMN42006863	SRR29510407	PI280609	USDA-ARS GRIN (US)	full leaf type	24.586	29.52	0.055	0.064	0.94	0.94	4	0.122
S119	SAMN42006864	SRR29510406	PI280611	USDA-ARS GRIN (US)	full leaf type	24.439	50.698	0.094	0.307	NA	0.27	4.12	NA
S120	SAMN42006866	SRR29510404	PI280613	USDA-ARS GRIN (US)	full leaf type	6.646	9.389	0.067	0.103	0.4	0.7	4.02	0.128
S122	SAMN42006867	SRR29510403	PI280616	USDA-ARS GRIN (US)	full leaf type	32.294	35.469	0.174	0.168	0.36	1.05	3.46	0.076
S123	SAMN42006868	SRR29510402	PI280617	USDA-ARS GRIN (US)	full leaf type	32.985	34.276	0.196	0.194	0.36	1.01	3.83	0.156
S124	SAMN42006869	SRR29510401	PI280626	USDA-ARS GRIN (US)	full leaf type	6.446	9.355	0.082	0.168	0.47	0.79	3.3	0.091
S125	SAMN42006870	SRR29510475	PI285710	USDA-ARS GRIN (US)	full leaf type	33.24	37.84	0.197	0.193	0.73	1.03	2.98	0.145
S126	SAMN42006871	SRR29510474	PI285715	USDA-ARS GRIN (US)	full leaf type	7.201	43.703	0.036	0.282	0.43	0.35	4.47	NA
S127	SAMN42006872	SRR29510473	PI285718	USDA-ARS GRIN (US)	full leaf type	26.612	34.762	0.122	0.157	0.93	0.8	3.24	0.157
S129	SAMN42006873	SRR29510472	PI285724	USDA-ARS GRIN (US)	full leaf type	8.18	10.35	0.082	0.106	0.56	0.72	3.75	0.135
S130	SAMN42006875	SRR29510470	PI285727	USDA-ARS GRIN (US)	full leaf type	40.986	43.932	0.181	0.161	0.42	1.08	3.23	0.034
S131	SAMN42006876	SRR29510469	PI285730	USDA-ARS GRIN (US)	full leaf type	27.758	35.45	0.11	0.152	NA	0.77	3.84	0.159
S132	SAMN42006877	SRR29510468	PI285740	USDA-ARS GRIN (US)	full leaf type	11.763	11.035	0.096	0.08	0.3	1.03	3.61	0.114
S133	SAMN42006878	SRR29510467	PI285747	USDA-ARS GRIN (US)	full leaf type	37.908	45.416	0.149	0.175	0.06	0.52	3.38	0.353
S134	SAMN42006879	SRR29510466	PI286430	USDA-ARS GRIN (US)	full leaf type	30.016	29.079	0.106	0.08	0.93	1.16	3.23	0.185
S135	SAMN42006880	SRR29510464	PI286431	USDA-ARS GRIN (US)	full leaf type	29.803	39.524	0.131	0.151	0.38	0.87	3.54	0.087
S136	SAMN42006881	SRR29510463	PI286607	USDA-ARS GRIN (US)	full leaf type	41.473	45.25	0.225	0.233	0.76	0.87	3.36	0.109
S137	SAMN42006882	SRR29510400	PI288025	USDA-ARS GRIN (US)	full leaf type	9.151	13.049	0.058	0.104	0.36	0.59	3.94	0.22
S140	SAMN42006883	SRR29510399	PI308796	USDA-ARS GRIN (US)	full leaf type	42.22	47.193	0.18	0.194	0.29	1.02	3.34	0.161
S142	SAMN42006884	SRR29510398	PI314795	USDA-ARS GRIN (US)	full leaf type	5.882	11.125	0.037	0.095	0.06	0.4	3.95	NA
S143	SAMN42006885	SRR29510397	PI319374	USDA-ARS GRIN (US)	full leaf type	20.691	45.007	0.096	0.239	0.34	0.48	4.05	NA
S145	SAMN42006886	SRR29510396	PI324695	USDA-ARS GRIN (US)	full leaf type	44.895	50.479	0.259	0.28	0.63	1.04	2.99	0.115
S146	SAMN42006887	SRR29510395	PI324700	USDA-ARS GRIN (US)	full leaf type	28.043	32.856	0.095	0.11	0.47	0.92	3.88	0.202
S147	SAMN42006888	SRR29510394	PI324702	USDA-ARS GRIN (US)	full leaf type	28.859	38.014	0.12	0.148	0.88	0.85	3.74	0.114
S148	SAMN42006889	SRR29510393	PI331413	USDA-ARS GRIN (US)	full leaf type	35.604	37.284	0.113	0.114	0.68	1.04	3.5	0.118
S149	SAMN42006890	SRR29510391	PI331414	USDA-ARS GRIN (US)	full leaf type	42.533	45.76	0.134	0.161	0.88	0.84	3.25	0.161
S150	SAMN42006892	SRR29510389	PI343292	USDA-ARS GRIN (US)	full leaf type	32.146	34.667	0.117	0.101	0.94	1.11	3.74	0.109
S152	SAMN42006893	SRR29510388	PI343331	USDA-ARS GRIN (US)	full leaf type	39.959	46.882	0.248	0.285	0.93	0.82	3.24	0.143
S153	SAMN42006894	SRR29510387	PI343338	USDA-ARS GRIN (US)	full leaf type	8.824	12.214	0.067	0.109	0.48	0.64	4.06	0.19
S154	SAMN42006895	SRR29510386	PI343824	USDA-ARS GRIN (US)	full leaf type	23.576	36.432	0.079	0.146	0.57	0.61	4.06	0.13
S155	SAMN42006896	SRR29510385	PI343958	USDA-ARS GRIN (US)	full leaf type	42.673	47.819	0.188	0.233	0.89	0.75	2.98	0.166
S156	SAMN42006897	SRR29510336	PI343987	USDA-ARS GRIN (US)	full leaf type	22.534	14.969	0.101	0.107	0.24	0.95	3.7	0.202
S157	SAMN42006898	SRR29510335	PI344003	USDA-ARS GRIN (US)	full leaf type	34.365	38.789	0.172	0.185	0.94	1.06	3.23	0.124
S161	SAMN42006900	SRR29510332	PI347281	USDA-ARS GRIN (US)	full leaf type	31.339	37.618	0.111	0.123	0.23	0.67	3.76	0.052
S162	SAMN42006901	SRR29510331	PI347295	USDA-ARS GRIN (US)	full leaf type	31.707	44.709	0.137	0.163	0.45	0.87	3.92	NA
S163	SAMN42006902	SRR29510330	PI347490	USDA-ARS GRIN (US)	full leaf type	28.442	42.986	0.098	0.205	0.07	0.54	4.95	NA
S164	SAMN42006903	SRR29510329	PI355906	USDA-ARS GRIN (US)	full leaf type	8.277	12.457	0.062	0.102	0.49	0.64	4.19	0.242
S165	SAMN42006904	SRR29510328	PI356974	USDA-ARS GRIN (US)	full leaf type	14.863	17.512	0.101	0.121	0.39	0.82	3.6	0.08
S166	SAMN42006905	SRR29510327	PI356984	USDA-ARS GRIN (US)	full leaf type	31.912	41.246	0.094	0.105	0.78	0.84	3.74	0.123
S167	SAMN42006906	SRR29510326	PI356991	USDA-ARS GRIN (US)	full leaf type	39.734	44.157	0.131	0.129	1	0.95	3.25	0.149
S168	SAMN42006907	SRR29510325	PI356992	USDA-ARS GRIN (US)	full leaf type	41.076	47.498	0.163	0.156	1	1.07	3.48	0.114
S169	SAMN42006908	SRR29510324	PI357292	USDA-ARS GRIN (US)	full leaf type	9.454	12.766	0.085	0.118	0.38	0.73	4.14	0.048
S170	SAMN42006910	SRR29510321	PI358300	USDA-ARS GRIN (US)	full leaf type	36.322	41.113	0.121	0.142	0.83	0.87	3.23	0.185
S172	SAMN42006911	SRR29510257	PI358633	USDA-ARS GRIN (US)	full leaf type	39.064	44.724	0.158	0.161	0.94	0.95	3.25	0.123
S174	SAMN42006912	SRR29510256	PI365419	USDA-ARS GRIN (US)	full leaf type	4.706	9.192	0.04	0.091	0.22	0.57	4.87	0.091
S175	SAMN42006913	SRR29510255	PI371796	USDA-ARS GRIN (US)	full leaf type	16.254	15.898	0.122	0.119	0.21	1.03	3.14	0.166
S176	SAMN42006914	SRR29510254	PI378157	USDA-ARS GRIN (US)	full leaf type	37.889	46.35	0.266	0.323	NA	0.92	3.49	0.113
S177	SAMN42006915	SRR29510253	PI381334	USDA-ARS GRIN (US)	full leaf type	27.691	32.543	0.134	0.132	1	1.01	3.22	0.115
S178	SAMN42006916	SRR29510252	PI393489	USDA-ARS GRIN (US)	full leaf type	23.86	36.533	0.068	0.124	NA	0.66	4.21	0.08
S180	SAMN42006918	SRR29510250	PI411141	USDA-ARS GRIN (US)	full leaf type	7.975	9.291	0.1	0.119	0.15	0.8	2.94	NA
S181	SAMN42006919	SRR29510249	PI411142	USDA-ARS GRIN (US)	full leaf type	6.909	13.175	0.03	0.116	0.11	0.31	4.99	NA
S182	SAMN42006920	SRR29510247	PI413678	USDA-ARS GRIN (US)	full leaf type	19.925	52.705	0.036	0.299	NA	0.24	4.56	NA
S183	SAMN42006921	SRR29510246	PI413683	USDA-ARS GRIN (US)	full leaf type	12.253	11.762	0.119	0.097	0.06	NA	2.76	NA
S184	SAMN42006922	SRR29510245	PI413685	USDA-ARS GRIN (US)	full leaf type	8.802	10.841	0.069	0.089	0.39	0.83	3.76	0.161
S185	SAMN42006923	SRR29510244	PI413688	USDA-ARS GRIN (US)	full leaf type	NA	43.367	NA	0.143	NA	0.37	4.09	NA
S186	SAMN42006924	SRR29510243	PI413698	USDA-ARS GRIN (US)	full leaf type	10.416	10.565	0.099	0.099	0.36	1.03	3.62	0.176
S187	SAMN42006925	SRR29510242	PI413703	USDA-ARS GRIN (US)	full leaf type	10.189	16.348	0.088	0.144	0.52	0.68	3.65	0.141
S188	SAMN42006926	SRR29510384	PI429839	USDA-ARS GRIN (US)	full leaf type	28.799	42.546	0.078	0.106	1	0.75	4.39	0.095
S189	SAMN42006927	SRR29510383	PI429843	USDA-ARS GRIN (US)	full leaf type	32.207	39.659	0.133	0.147	0.65	0.92	3.86	0.096
S190	SAMN42006929	SRR29510381	PI429845	USDA-ARS GRIN (US)	full leaf type	8.218	11.351	0.071	0.093	0.77	0.76	4.18	0.138
S193	SAMN42006930	SRR29510379	PI476413	USDA-ARS GRIN (US)	full leaf type	43.2	42.292	0.249	0.232	NA	0.81	3.36	0.161
S194	SAMN42006931	SRR29510378	PI477371	USDA-ARS GRIN (US)	full leaf type	32.621	39.389	0.159	0.2	0.94	0.83	3.23	0.147
S195	SAMN42006932	SRR29510377	PI486131	USDA-ARS GRIN (US)	full leaf type	40.665	50.44	0.177	0.234	1	0.77	3.49	0.135
S196	SAMN42006933	SRR29510376	PI494077	USDA-ARS GRIN (US)	full leaf type	26.866	48.3	0.076	0.234	0.3	0.39	4.46	0.115
S197	SAMN42006934	SRR29510375	PI505080	USDA-ARS GRIN (US)	full leaf type	30.747	39.491	0.111	0.15	0.43	0.7	3.76	0.063
S198	SAMN42006935	SRR29510374	PI505108	USDA-ARS GRIN (US)	full leaf type	31.875	38.443	0.126	0.151	1	0.87	3.49	0.11
S199	SAMN42006936	SRR29510373	PI505122	USDA-ARS GRIN (US)	full leaf type	28.475	31.854	0.11	0.109	0.94	1.01	3.49	0.15
S200	SAMN42006939	SRR29510370	PI505144	USDA-ARS GRIN (US)	full leaf type	35.813	42.165	0.159	0.194	0.72	0.83	3.37	0.109
U1	SAMN42007013	SRR29510445	PI606703	USDA-ARS GRIN (US)	semi-leafless	10.444	19.178	0.077	0.105	0.5	0.65	4	0.086
U2	SAMN42007015	SRR29510443	PI606702	USDA-ARS GRIN (US)	semi-leafless	10.949	16.478	0.079	0.118	0.7	0.71	3.57	0.158
U3	SAMN42007016	SRR29510442	PI606701	USDA-ARS GRIN (US)	full leaf type	39.428	42.472	0.241	0.26	0.77	0.99	3.63	0.094
U4	SAMN42007017	SRR29510441	PI606700	USDA-ARS GRIN (US)	full leaf type	11.044	14.316	0.099	0.149	0.54	0.72	3.98	0.142
U5	SAMN42007018	SRR29510440	PI606699	USDA-ARS GRIN (US)	full leaf type	9.321	12.892	0.063	0.102	0.48	0.56	3.97	0.224
U6	SAMN42007019	SRR29510439	PI619080	USDA-ARS GRIN (US)	full leaf type	37.885	50.976	0.177	0.237	0.87	0.74	3.62	0.147
U7	SAMN42007020	SRR29510437	PI557502	USDA-ARS GRIN (US)	full leaf type	11.253	11.525	0.092	0.101	0.46	1.08	2.92	0.226
U8	SAMN42007021	SRR29510436	PI557500	USDA-ARS GRIN (US)	semi-leafless	17.63	19.607	0.118	0.114	0.55	1.01	3.26	0.225
U10	SAMN42007014	SRR29510444	FP2091	Donation Dr. E. Gritton/M.-L. Pilet-Nayel	full leaf type	8.546	18.01	0.057	0.125	0.09	1.18	3.11	NA
X1	SAMN42007022	SRR29510435	Lisa	Sativa Rheinau AG (CH)	full leaf type	37.815	41.023	0.176	0.192	0.94	0.92	2.99	0.199
X2	SAMN42007023	SRR29510434	Cooper	Innoseeds (NL)	semi-leafless	9.251	13.951	0.075	0.135	0.27	0.56	3.93	NA
